# Supplementary material for: Study on the different responses of different winter wheat cultivars to dry hot wind
Source: PLoS One. 2022 Oct 5;17(10):e0274118. doi: 10.1371/journal.pone.0274118 (PMC9534427; doi:10.1371/journal.pone.0274118)
Supplement: S1 File — (XLSX) [file pone.0274118.s002.xlsx]

## Sheet: 22-23May hourly data
			HN6119					GY5218					JM325
			Pn	Gs	Tr			Pn	Gs	Tr			Pn	Gs	Tr
	22日	10h	11.8128	0.164177	7.36937			14.6109	0.390875	11.0722			12.9286	0.489331	11.7611			1.04438
		12h	7.34129	0.0923147	3.9003			16.9177	0.333942	10.8467			16.9287	0.456657	11.5004			0.348128
		14h	7.33611	0.0920429	4.48553			13.8581	0.22183	9.22515			11.5009	0.231912	8.45314
		16h	10.2176	0.104653	4.56446			14.0952	0.280327	9.39377			13.0585	0.33994	8.92201
		18h	5.41024	0.0788322	2.44064			10.1253	0.321508	6.97304			5.0056	0.109601	2.68055
	23日	10h	18.8277	0.228267	6.73971			21.3773	0.527848	13.8084			18.6407	0.403232	10.6613
		12h	8.16952	0.0846258	4.31846			17.9187	0.34001	14.0615			15.0686	0.432797	13.6299
		14h	7.3531	0.0805741	4.33865			14.0613	0.290686	12.3464			14.6409	0.301666	10.8511
		16h	3.94259	0.0683182	3.53621			10.3523	0.188644	8.87586			10.5495	0.277642	9.33451
		18h	0.544951	0.0425542	1.39537			6.81443	0.150087	4.01935			1.42832	0.0564855	1.55022
	Pn	HN6119	GY5218	JM325
	10h	11.8128	14.6109	12.9286	-2.79812	-1.11584	1.68228							Tr
	12h	7.34129	16.9177	16.9287	-9.57641	-9.58737	-0.0109556									HN6119	GY5218	JM325
22nd	14h	7.33611	13.8581	11.5009	-6.52199	-4.16481	2.35717								10h	7.36937	11.0722	11.7611
	16h	10.2176	14.0952	13.0585	-3.87762	-2.84091	1.03671								12h	3.9003	10.8467	11.5004
	18h	5.0056	10.1253	5.41024	-5.11969	-0.404638	4.71505							22nd	14h	4.48553	9.22515	8.45314
	10h	18.6407	21.3773	18.8277	-2.73662	-0.18706	2.54956								16h	4.56446	9.39377	8.92201
	12h	8.16952	17.9187	15.0686	-9.74915	-6.89907	2.85008								18h	2.44064	6.97304	2.68055
23rd	14h	7.3531	14.0613	14.6409	-6.7082	-7.28779	-0.579591								10h	6.73971	13.8084	10.6613
	16h	3.94259	10.3523	10.5495	-6.40967	-6.60689	-0.197217								12h	4.31846	14.0615	13.6299
	18h	0.544951	6.81443	1.42832	-6.26947	-0.883365	5.38611							23rd	14h	4.33865	12.3464	10.8511
															16h	3.53621	8.87586	9.33451
															18h	1.39537	4.01935	1.55022
		Gs
			HN6119	GY5218	JM325
		10h	0.164177	0.390875	0.489331
		12h	0.0923147	0.333942	0.456657
	22nd	14h	0.0920429	0.22183	0.231912
		16h	0.104653	0.280327	0.33994
		18h	0.0788322	0.321508	0.109601
		10h	0.228267	0.527848	0.403232
		12h	0.0846258	0.34001	0.432797
	23rd	14h	0.0805741	0.290686	0.301666
		16h	0.0683182	0.188644	0.277642
		18h	0.0425542	0.150087	0.0564855

## Sheet: daily data
									Tr	HN6119	GY5218	JM325
Gs	HN6119	GY5218	JM325						2020-05-21	5.23283	7.22992	6.78457
2020-05-21	0.166472	0.261906	0.25967						2020-05-22	4.48553	9.22515	8.45314
2020-05-22	0.0920429	0.22183	0.231912						2020-05-23	4.33865	12.3464	10.8511
2020-05-23	0.0805741	0.290686	0.301666						2020-05-24	2.18689	5.84385	5.14854
2020-05-24	0.0688879	0.223209	0.250339						2020-05-28	1.93658	6.18838	6.5995
2020-05-28	0.0415984	0.14467	0.167656						2020-05-31	3.7958	2.79191	4.6328
2020-05-31	0.0853422	0.0593095	0.114772
									Pn	HN6119	GY5218	JM325
									2020-05-21	14.7147	14.8427	11.0886
									2020-05-22	7.33611	13.8581	11.5009
									2020-05-23	7.3531	14.0613	14.6409
									2020-05-24	5.94808	12.2522	12.5088
									2020-05-28	4.06614	9.45694	9.5749
									2020-05-31	8.41753	7.45728	7.2246

## Sheet: data(WUE)
	HN6119	GY5218	JM325										HN6119	GY5218	JM325
2020-05-21	2.812	2.05295	1.63438									10h	1.60295	1.3196	1.09927
2020-05-22	1.63551	1.50221	1.36055									12h	1.88224	1.5597	1.472
2020-05-23	1.69479	1.1389	1.34926								22nd	14h	1.63551	1.50221	1.36055
2020-05-24	2.71989	2.0966	2.42958									16h	2.23852	1.50049	1.46363
2020-05-28	2.09965	1.52818	1.45085									18h	2.05094	1.45206	2.01833
2020-05-31	2.21759	2.67103	1.55945									10h	2.7658	1.54814	1.76598
												12h	1.89177	1.2743	1.10556
											23rd	14h	1.69479	1.1389	1.34926
												16h	1.11492	1.16634	1.13016
												18h	0.390543	1.69541	0.921364
