# Supplementary material for: Study on the different responses of different winter wheat cultivars to dry hot wind
Source: PLoS One. 2022 Oct 5;17(10):e0274118. doi: 10.1371/journal.pone.0274118 (PMC9534427; doi:10.1371/journal.pone.0274118)
Supplement: S2 File — (XLSX) [file pone.0274118.s003.xlsx]

## Sheet: data
2019Year			Pn						Tr						Gs
		HN6119	GY5218	JM325				HN6119	GY5218	JM325				HN6119	GY5218	JM325
2020-05-21		14.7147	14.8427	11.0886			2020-05-21	5.23283	7.22992	6.78457			2020-05-21	0.166472	0.261906	0.25967
2020-05-22		7.33611	13.8581	11.5009			2020-05-22	4.48553	9.22515	8.45314			2020-05-22	0.0920429	0.22183	0.231912
2020-05-23		7.3531	14.0613	14.6409			2020-05-23	4.33865	12.3464	10.8511			2020-05-23	0.0805741	0.290686	0.301666
2020-05-24		5.94808	12.2522	12.5088			2020-05-24	2.18689	5.84385	5.14854			2020-05-24	0.0688879	0.223209	0.250339
2020-05-28		4.06614	9.45694	9.5749			2020-05-28	1.93658	6.18838	6.5995			2020-05-28	0.0415984	0.14467	0.167656
2020-05-31		8.41753	7.45728	7.2246			2020-05-31	3.7958	2.79191	4.6328			2020-05-31	0.0853422	0.0593095	0.114772
			Pn						Tr						Gs
		HN6119	GY5218	JM325				HN6119	GY5218	JM325				HN6119	GY5218	JM325
	10h	11.8128	14.6109	12.9286			10h	7.36937	11.0722	11.7611			10h	0.164177	0.390875	0.489331
	12h	7.34129	16.9177	16.9287			12h	3.9003	10.8467	11.5004			12h	0.0923147	0.333942	0.456657
22nd	14h	7.33611	13.8581	11.5009		22nd	14h	4.48553	9.22515	8.45314		22nd	14h	0.0920429	0.22183	0.231912
	16h	10.2176	14.0952	13.0585			16h	4.56446	9.39377	8.92201			16h	0.104653	0.280327	0.33994
	18h	5.0056	10.1253	5.41024			18h	2.44064	6.97304	2.68055			18h	0.0788322	0.321508	0.109601
	10h	18.6407	21.3773	18.8277			10h	6.73971	13.8084	10.6613			10h	0.228267	0.527848	0.403232
	12h	8.16952	17.9187	15.0686			12h	4.31846	14.0615	13.6299			12h	0.0846258	0.34001	0.432797
23rd	14h	7.3531	14.0613	14.6409		23rd	14h	4.33865	12.3464	10.8511		23rd	14h	0.0805741	0.290686	0.301666
	16h	3.94259	10.3523	10.5495			16h	3.53621	8.87586	9.33451			16h	0.0683182	0.188644	0.277642
	18h	0.544951	6.81443	1.42832			18h	1.39537	4.01935	1.55022			18h	0.0425542	0.150087	0.0564855
	WUE	HN6119	GY5218	JM325			WUE		HN6119	GY5218	JM325
	2020-05-21	2.812	2.05295	1.63438				10h	1.60295	1.3196	1.09927
	2020-05-22	1.63551	1.50221	1.36055				12h	1.88224	1.5597	1.472
	2020-05-23	1.69479	1.1389	1.34926			22nd	14h	1.63551	1.50221	1.36055
	2020-05-24	2.71989	2.0966	2.42958				16h	2.23852	1.50049	1.46363
	2020-05-28	2.09965	1.52818	1.45085				18h	2.05094	1.45206	2.01833
	2020-05-31	2.21759	2.67103	1.55945				10h	2.7658	1.54814	1.76598
								12h	1.89177	1.2743	1.10556
							23rd	14h	1.69479	1.1389	1.34926
								16h	1.11492	1.16634	1.13016
								18h	0.390543	1.69541	0.921364
